# Supplementary material for: Exome sequencing study revealed novel susceptibility loci in subarachnoid hemorrhage (SAH)
Source: Mol Brain. 2020 May 25;13:82. doi: 10.1186/s13041-020-00620-6 (PMC7249693; doi:10.1186/s13041-020-00620-6)
Supplement: Supplementary file 1 — Additional file 1: Table S1. Sample background information. Table S2. Basic information of sequencing. Table S3. reads mapping statistics. Table S4. Variation distribution statistics. Table S5. Variation filtering threshold. Table S6. Known genes in SAH. Table S7. Interacted genes with known genes in SAH [file 13041_2020_620_MOESM1_ESM.xlsx]

## Sheet: Table S1
Table S1. The clinical information of samples.
Samples	family	SAH	Height	Weight	BMI	Gender	Hypertension	Smoke	Diabete	Hyperlipidemia	Drink	age
renyulanA	N	Case	162	50	19.05	F	1	0	0	0	0	42
hanyuqingB	N	Case	179	70	21.85	M	0	1	0	0	0	51
wanglipingB	N	Case	162	70	26.67	F	1	0	1	1	0	65
gaobaoluB	N	Case	170	79	27.34	M	0	0	0	0	1	50
yangsipingB	N	Case	174	66	21.8	M	1	0	0	0	1	47
wangzhenruiB	N	Case	178	75	23.67	M	1	0	0	0	1	57
zhangyongliB	N	Case	150	60	26.67	F	0	0	0	0	1	52
wangbaowenB	N	Case	160	60	23.44	F	1	0	0	0	0	61
xuyifanB	N	Case	165	70	25.71	M	0	0	0	0	1	47
yangguizhenB	N	Case	161	60	23.15	F	0	0	0	0	0	76
wangxiuqingB	N	Case	157	45	18.26	F	1	1	0	0	0	74
liuguizhiB	N	Case	158	50	20.03	F	1	0	0	0	0	50
liweiB	N	Case	175	70	22.86	M	1	1	1	0	0	54
sichunrongB	N	Case	166	62	22.5	F	1	0	0	0	0	68
menglanyingB	N	Case	155	65	27.06	F	1	0	0	0	1	47
dudamingB	N	Case	170	68	23.53	M	1	0	0	0	0	56
zhangsumeiB	N	Case	162	65	24.77	F	0	0	0	1	0	59
liushuyingB	N	Case	167	80	28.69	F	1	0	0	0	0	52
fengxiuyingB	N	Case	158	63	25.24	F	0	1	0	0	0	60
zhaorumeiB	N	Case	158	55	22.03	F	1	0	0	0	0	73
NEWlihenfeiB	N	Case	160	50	19.53	M	0	0	0	0	0	59
lihongyuanB	N	Case	157	52	21.1	F	0	0	1	0	0	57
geshanliB	N	Case	175	75	24.49	M	0	0	0	0	0	40
lvxiuqingB	N	Case	160	56	21.88	F	0	0	0	0	0	46
NA79	N	Case	160	60	23.44	F	1	1	1	1	0	71
NA80	N	Case	163	65	24.46	M	1	1	0	1	1	54
NA102	N	Case	155	50	20.81	F	0	0	0	0	0	42
NA93	N	Case	165	65	23.88	F	0	1	0	0	0	80
NA92	N	Case	167	65	23.31	M	0	1	1	1	0	48
NA94	N	Case	156	54	22.19	F	1	1	0	1	0	55
NA99	N	Case	170	80	27.68	M	1	0	0	0	0	44
NA103	N	Case	162	65	24.77	F	0	1	0	0	0	79
NA105	N	Case	170	70	24.22	M	0	1	0	0	1	58
NA107	N	Case	173	60	20.05	M	1	1	0	0	0	52
NA106	N	Case	160	60	23.44	F	1	0	0	0	0	47
NA115	N	Case	162	80	30.48	F	1	1	0	0	0	48
NA109	N	Case	163	51	19.2	F	0	0	0	0	0	38
NA114	N	Case	165	65	23.88	F	1	0	0	0	0	56
NA123	N	Case	160	60	23.44	F	0	1	0	0	0	63
NA124	N	Case	172	65	21.97	M	1	1	0	0	1	46
NA127	N	Case	167	83	29.76	M	0	1	0	0	0	46
NA128	N	Case	160	65	25.39	M	1	0	0	0	0	61
NA129	N	Case	169	60	21.01	M	0	1	0	0	0	53
NA130	N	Case	157	61	24.75	F	1	0	0	0	0	57
NA131A	N	Case	164	58	21.56	F	1	1	0	0	0	58
NA132	N	Case	161	70	27.01	F	1	0	1	0	0	75
NA133	N	Case	158	65	26.04	F	0	0	0	0	0	57
NA135	N	Case	173	74	24.73	M	0	1	0	0	0	54
NA134	N	Case	165	80	29.38	F	1	0	0	0	0	65
NA136	N	Case	160	50	19.53	F	1	1	0	0	0	51
NA137	N	Case	162	68	25.91	F	1	0	0	0	0	54
NA147	N	Case	155	55	22.89	F	1	0	0	0	0	70
NA150	N	Case	162	85	32.39	F	1	0	0	0	0	65
NA148	N	Case	175	75	24.49	M	0	1	0	0	1	43
NA149	N	Case	167	70	25.1	F	1	0	0	0	0	47
NA172	N	Case	155	55	22.89	F	1	0	0	0	0	57
NA181	N	Case	180	88	27.16	M	1	0	0	0	1	40
NA183	N	Case	159	60	23.73	F	1	0	0	0	0	66
NA182	N	Case	176	69	22.28	M	0	1	0	0	0	42
NA192	N	Case	165	70	25.71	F	1	1	1	0	0	65
NA193A	N	Case	160	55	21.48	F	0	0	0	0	0	57
NA218	N	Case	158	53	21.23	F	0	0	0	0	0	44
NA219	N	Case	158	50	20.03	F	0	1	1	0	1	63
NA204	N	Case	178	70	22.09	M	1	1	0	0	0	57
NA9	N	Case	160	65	25.3906	F	1	1	0	0	0	60
NA6	N	Case	167	70	25.0995	M	1	0	0	1	0	47
NA4	N	Case	170	84	29.0657	M	0	1	0	0	0	62
NA3A	N	Case	175	77	25.1429	M	0	1	0	0	1	47
NA11	N	Case	174	94	31.0477	M	1	1	1	1	1	60
NA15	N	Case	172	74	25.0135	F	1	1	0	0	0	42
NA16	N	Case	163	62	23.3355	F	1	0	0	0	0	64
NA17	N	Case	166	87	31.5721	F	1	1	0	0	0	58
NA1FA	N	Case	164	55	20.4491	F	0	0	0	0	0	50
NA25	N	Case	170	69	23.8754	F	0	1	0	0	1	50
NA29	N	Case	170	45	15.5709	M	0	1	0	0	1	52
NA30	N	Case	180	75	23.1481	M	1	1	0	0	1	49
NA35	N	Case	157	65	26.3702	F	0	1	0	0	0	61
NA34	N	Case	152	55	23.8054	F	0	1	0	0	0	67
NA41	N	Case	169	60	21.0077	M	0	1	0	0	1	45
NA49	N	Case	172	75	25.3515	M	1	1	1	1	0	61
NA74	N	Case	175	65	21.2245	M	1	1	0	0	1	50
NA54	N	Case	170	60	20.7612	M	0	1	0	0	0	43
NA51	N	Case	180	68	20.9877	M	1	1	0	0	0	43
NA52	N	Case	178	85	26.8274	M	1	1	0	0	0	55
NA55	N	Case	180	90	27.7778	M	1	0	0	0	1	65
NA56	N	Case	174	75	24.7721	M	0	1	0	1	0	47
NA57	N	Case	166	55	19.9594	F	1	0	0	1	0	77
NA60	N	Case	178	85	26.8274	M	0	1	0	0	0	45
NA70	N	Case	155	55	22.8928	F	0	0	0	0	0	54
NA62	N	Case	175	75	24.4898	M	1	1	0	0	1	59
NA71	N	Case	172	90	30.4218	M	1	0	0	0	1	41
NA72	N	Case	155	64	26.6389	F	1	0	0	0	0	54
dingshulingB	N	Control	170	95	32.87	F	1	0	0	1	0	NA
liuwenzhongB	N	Control	173	89	29.74	M	0	1	0	1	1	NA
yangchunhuaB	N	Control	157	51	20.69	F	1	0	0	0	0	NA
zhangyulinB	N	Control	171	80	27.36	F	0	1	0	0	1	NA
chenguibaoB	N	Control	170	75	25.95	M	0	1	0	0	1	NA
wuxingmingB	N	Control	169	65	22.76	M	0	1	0	0	1	NA
jialipingB	N	Control	163	60	22.58	F	0	0	0	0	0	NA
lihuiyuanB	N	Control	172	81	27.38	F	1	0	0	1	0	NA
liaibingB	N	Control	169	70	24.51	M	0	1	0	0	0	NA
zhaoxirongB	N	Control	158	60	24.03	F	0	0	0	0	0	NA
yuhonghuaB	N	Control	164	70	26.03	F	1	0	0	0	0	NA
hujianxiuB	N	Control	161	70	27.01	F	1	1	0	1	0	NA
yangzhongyiB	N	Control	165	60	22.04	M	0	1	0	0	0	NA
gaoxiumeiB	N	Control	170	80	27.68	F	1	0	0	1	0	NA
yangchunzhiB	N	Control	160	60	23.44	F	1	0	0	0	0	NA
wangyongB	N	Control	175	80	26.12	M	0	1	0	0	1	NA
shiqiaozhiB	N	Control	160	70	27.34	F	1	0	0	1	0	NA
xiehongqingB	N	Control	164	65	24.17	F	0	0	0	0	0	NA
siguilianB	N	Control	163	60	22.58	F	1	0	0	1	0	NA
guoshuangzhiB	N	Control	156	55	22.6	F	1	0	0	0	0	NA
limaoxiaoB	N	Control	155	60	24.97	F	0	1	0	0	0	NA
xiaoweiB	N	Control	170	75	25.95	M	1	1	0	0	1	NA
duzhihuaB	N	Control	160	67	26.17	F	1	0	0	1	0	NA
wangmujieB	N	Control	175	75	24.49	M	0	1	0	0	1	NA
siruibingB	N	Control	155	49	20.4	F	0	0	0	0	0	NA
NA82	N	Control	148	55	25.11	F	1	0	0	0	0	67
NA83	N	Control	171	65	22.23	M	0	0	0	0	0	54
NA186	N	Control	163	58	21.83	F	0	0	0	0	0	40
NA96	N	Control	150	44	19.56	F	0	0	1	0	0	78
NA158	N	Control	170	74	25.61	M	0	0	0	0	0	48
NA199	N	Control	156	53	21.78	F	1	0	0	1	0	51
NA111	N	Control	173	72	24.06	M	1	1	1	0	1	46
NA154	N	Control	170	75	25.95	M	0	0	0	0	0	59
NA189	N	Control	166	73	26.49	M	0	1	0	0	1	49
NA179	N	Control	165	70	25.71	F	0	0	0	0	0	41
NA161	N	Control	160	64	25	F	0	0	0	0	0	47
NA160	N	Control	165	60	22.04	F	0	0	0	0	0	40
NA116	N	Control	150	65	28.89	F	1	0	0	0	0	59
NA119	N	Control	162	76	28.96	F	0	0	0	0	0	64
NA125	N	Control	170	66	22.84	M	0	1	0	0	1	45
NA138	N	Control	176	86	27.76	M	1	0	1	0	1	47
NA163	N	Control	163	62	23.34	F	0	0	0	0	0	64
NA229	N	Control	168	75	26.57	M	1	1	1	0	0	53
NA184	N	Control	162	50	19.05	F	0	0	0	0	0	59
NA152	N	Control	158	57	22.83	F	0	0	0	0	0	58
NA144	N	Control	156	49	20.13	F	0	0	0	0	0	77
NA190	N	Control	157	60	24.34	F	0	0	0	0	0	57
NA146	N	Control	175	75	24.49	M	0	0	0	0	0	54
NA141	N	Control	152	65	28.13	F	0	0	0	0	0	65
NA140	N	Control	165	70	25.71	F	0	0	0	0	0	51
NA169	N	Control	159	61	24.13	F	1	0	0	0	0	53
NA157	N	Control	158	62	24.84	F	0	0	0	0	0	68
NA165	N	Control	166	53	19.23	F	1	1	0	0	0	63
NA217	N	Control	168	67	23.74	M	0	1	0	0	0	45
NA176	N	Control	164	59	21.94	F	0	0	0	0	0	49
NA177	N	Control	160	55	21.48	F	0	0	0	0	0	59
NA213	N	Control	172	70	23.66	M	0	0	0	0	0	35
NA187	N	Control	166	64	23.23	F	1	0	0	0	0	68
NA104	N	Control	178	70	22.09	M	1	0	0	0	1	44
NA214	N	Control	163	70	26.35	F	1	0	0	0	0	61
NA216	N	Control	160	66	25.78	F	0	0	0	0	0	53
NA227	N	Control	164	52	19.33	F	0	0	0	0	0	44
NA225	N	Control	164	68	25.28	F	1	0	0	0	0	62
NA215	N	Control	175	80	26.12	M	1	1	0	0	0	62
NA7A	N	Control	167	50	17.93	F	1	0	0	1	0	56
NA5	N	Control	170	65	22.49	M	0	1	0	0	1	46
NA1	N	Control	176	51	16.46	M	1	1	1	0	0	59
NA2	N	Control	176	80	25.83	M	1	1	0	0	1	50
NA13	N	Control	168	72	25.51	M	1	1	1	0	0	61
NA14	N	Control	160	55	21.48	F	0	1	0	0	0	38
NA22	N	Control	155	60	24.97	F	0	0	1	0	0	62
NA39	N	Control	165	66	24.24	F	0	1	0	1	0	54
NA47	N	Control	172	63	21.3	M	0	1	0	0	1	66
NA20	N	Control	155	55	22.89	F	1	0	0	1	0	54
NA27	N	Control	160	54	21.09	F	1	1	0	0	1	48
NA33	N	Control	164	71	26.4	M	0	1	0	1	1	53
NA32	N	Control	169	72	25.21	M	0	1	0	1	1	51
NA46	N	Control	155	60	24.97	F	1	1	0	1	0	61
NA43	N	Control	162	64	24.39	F	0	1	0	0	0	62
NA48	N	Control	167	62	22.23	M	0	1	0	0	1	48
NA59	N	Control	170	70	24.22	M	0	0	0	1	0	61
NA89	N	Control	170	60	20.76	M	0	1	0	0	1	52
NA69	N	Control	160	65	25.39	M	0	1	0	0	0	42
NA222	N	Control	176	59	19.05	M	0	1	0	0	0	46
NA58	N	Control	170	60	20.76	M	1	1	0	1	0	52
NA145	N	Control	179	70	21.85	M	0	1	0	0	0	62
NA67	N	Control	170	56	19.38	M	0	0	0	0	1	50
NA64	N	Control	153	50	21.36	F	0	1	1	0	0	78
NA156	N	Control	175	68	22.2	M	1	1	1	0	1	48
NA76	N	Control	157	59	23.94	F	0	1	0	1	0	55
NA68	N	Control	176	75	24.21	M	1	1	0	1	1	52
NA168	N	Control	175	75	24.49	M	1	0	0	0	0	46
NA73	N	Control	165	50	18.37	F	1	1	0	0	0	59
NEW25B	A	Case	160	60	23.4375	F	0	0	0	0	0	46
NA42FA	A	Control	175	75	24.4898	F	1	1	0	0	1	51
32B	A	Control	168	60	21.2585	F	0	0	0	0	1	42
40B	A	Case	160	65	25.3906	F	1	0	0	0	0	71
NA46FA	B	Case	160	60	23.4375	F	1	1	0	0	1	62
NA47FA	B	Case	164	70	26.0262	F	1	1	0	0	1	43
NA48FA	B	Control	160	69	26.9531	F	1	1	0	0	1	40
NA49FA	B	Control	166	80	29.0318	F	1	0	0	0	0	38

## Sheet: Table S2
Table S2. The statistics of the WES data.
Subproject_Code	Pipeline_Name	Pipeline_Version	Analysis_Location	Analyst_Account	Analyst_Email	Sample_Name	Species	Chip_Type	Sequencing_platform	Expected_Depth	Read1_Q20	Read2_Q20	Read1_Q30	Read2_Q30	GC	Target_region_size	Total_effective_reads	Total_effective_bases	Effective_sequences_on_target	Capture_specificity	Mapping_rate	Duplicate_rate	Mismatch_rate_in_target_region	Average_sequencing_depth_on_target	Fraction_of_target_covered_at_least_1x	Fraction_of_target_covered_at_least_4x	Fraction_of_target_covered_at_least_10x	Fraction_of_target_covered_at_least_20x	SNPs_number	InDels_number	Ti_Tv_rate
HUMaskE	DNA_Human_WES	2016b	wh	songli3	li.song@bgi.com	32B	b37	Agilent	BGISEQ	100X	98.22	93.72	92.03	83.39	50.78	60456963	188460882	18693.3	12043.9	64.43	99.91	13.12	0.56	199.21	99.73	99.64	99.53	99.13	111506	19591	2.31
HUMaskE	DNA_Human_WES	2016b	wh	songli3	li.song@bgi.com	40B	b37	Agilent	BGISEQ	100X	97.95	95.43	91.09	85.93	47.44	60456963	190835033	18949.3	8527.59	45	99.91	5.49	0.4	141.05	99.68	99.63	99.46	98.84	124370	22696	2.27
HUMaskE	DNA_Human_WES	2016b	wh	songli3	li.song@bgi.com	NA102	b37	Agilent	BGISEQ	100X	98.58	95.89	93.44	87.31	51.82	60456963	111479806	11068.7	7841.31	70.84	99.96	8.04	0.39	129.7	99.68	99.6	99.3	98.11	100701	16689	2.31
HUMaskE	DNA_Human_WES	2016b	wh	songli3	li.song@bgi.com	NA103	b37	Agilent	BGISEQ	100X	98.85	96.45	94.1	88.43	51.57	60456963	201305134	20058.4	14218.1	70.88	99.93	16.33	0.35	235.18	99.68	99.64	99.54	99.25	111244	20837	2.28
HUMaskE	DNA_Human_WES	2016b	wh	songli3	li.song@bgi.com	NA105	b37	Agilent	BGISEQ	100X	98.63	96.16	93.68	88.01	50.95	60456963	113058094	11234.5	7798.06	69.41	99.95	7.21	0.38	128.99	99.89	99.81	99.45	98.15	100348	16662	2.3
HUMaskE	DNA_Human_WES	2016b	wh	songli3	li.song@bgi.com	NA106	b37	Agilent	BGISEQ	100X	98.61	96.07	93.51	87.76	50.3	60456963	115119521	11416.6	7015.95	61.45	99.96	6.99	0.4	116.05	99.69	99.6	99.25	97.75	104588	17240	2.3
HUMaskE	DNA_Human_WES	2016b	wh	songli3	li.song@bgi.com	NA107	b37	Agilent	BGISEQ	100X	98.6	96.28	93.48	88.24	48.92	60456963	112429022	11168.4	6750.19	60.44	99.96	8.9	0.38	111.65	99.9	99.78	99.3	97.65	104933	17384	2.29
HUMaskE	DNA_Human_WES	2016b	wh	songli3	li.song@bgi.com	NA109	b37	Agilent	BGISEQ	100X	98.68	96.24	93.86	88.31	52.11	60456963	108156148	10744.3	7732.63	71.97	99.95	8.44	0.39	127.9	99.68	99.57	99.22	97.79	98329	15987	2.31
HUMaskE	DNA_Human_WES	2016b	wh	songli3	li.song@bgi.com	NA11	b37	Agilent	BGISEQ	100X	98.5	95.9	93.1	87.62	50.59	60456963	245710183	24409.3	16471.9	67.48	99.93	18.2	0.4	272.46	99.92	99.89	99.82	99.57	112654	20656	2.26
HUMaskE	DNA_Human_WES	2016b	wh	songli3	li.song@bgi.com	NA111	b37	Agilent	BGISEQ	100X	98.19	94.96	92.35	85.54	51.07	60456963	208591230	20749.1	13884.9	66.92	99.89	14.33	0.45	229.67	99.91	99.88	99.79	99.49	113218	20476	2.26
HUMaskE	DNA_Human_WES	2016b	wh	songli3	li.song@bgi.com	NA114	b37	Agilent	BGISEQ	100X	98.56	95.78	93.38	87.1	51.09	60456963	100024925	9928.66	6370.27	64.16	99.95	5.36	0.4	105.37	99.66	99.55	99.07	97	100899	16114	2.33
HUMaskE	DNA_Human_WES	2016b	wh	songli3	li.song@bgi.com	NA115	b37	Agilent	BGISEQ	100X	98.88	96.58	94.17	88.73	50.84	60456963	176768195	17600.4	11382.2	64.67	99.92	14.13	0.35	188.27	99.69	99.63	99.51	99.07	111990	20068	2.27
HUMaskE	DNA_Human_WES	2016b	wh	songli3	li.song@bgi.com	NA116	b37	Agilent	BGISEQ	100X	98.29	93.65	92.21	83.37	51.73	60456963	199766556	19832	14674.6	73.99	99.94	17.22	0.57	242.73	99.69	99.65	99.54	99.22	104393	18209	2.3
HUMaskE	DNA_Human_WES	2016b	wh	songli3	li.song@bgi.com	NA124	b37	Agilent	BGISEQ	100X	98.83	96.01	93.91	87.2	49.3	60456963	241365871	23976.5	12990.8	54.18	99.89	13.43	0.38	214.88	99.92	99.89	99.8	99.5	121712	22562	2.25
HUMaskE	DNA_Human_WES	2016b	wh	songli3	li.song@bgi.com	NA125	b37	Agilent	BGISEQ	100X	98.92	96.89	94.04	88.94	52.3	60456963	200449071	19948.6	14566.1	73.02	99.95	19.78	0.23	240.93	99.91	99.88	99.78	99.44	105043	18850	2.3
HUMaskE	DNA_Human_WES	2016b	wh	songli3	li.song@bgi.com	NA127	b37	Agilent	BGISEQ	100X	98.89	96.52	94.27	88.66	51.85	60456963	226234591	22508.9	15643.2	69.5	99.93	15.78	0.35	258.75	99.92	99.89	99.82	99.57	110562	20667	2.27
HUMaskE	DNA_Human_WES	2016b	wh	songli3	li.song@bgi.com	NA128	b37	Agilent	BGISEQ	100X	98.57	95.81	93.41	87.13	51.27	60456963	118345233	11757.9	7992.14	67.97	99.95	7.41	0.4	132.2	99.67	99.59	99.29	98.12	101834	17063	2.31
HUMaskE	DNA_Human_WES	2016b	wh	songli3	li.song@bgi.com	NA129	b37	Agilent	BGISEQ	100X	98.9	96.64	94.29	88.94	51	60456963	227595170	22631.4	14393.2	63.6	99.92	15.84	0.35	238.07	99.92	99.89	99.8	99.53	114456	21202	2.27
HUMaskE	DNA_Human_WES	2016b	wh	songli3	li.song@bgi.com	NA13	b37	Agilent	BGISEQ	100X	98.66	95.15	93.68	86.33	52.31	60456963	220796767	21959.6	15598.1	71.03	99.94	16.52	0.43	258	99.92	99.89	99.83	99.61	110843	20227	2.27
HUMaskE	DNA_Human_WES	2016b	wh	songli3	li.song@bgi.com	NA130	b37	Agilent	BGISEQ	100X	99.03	97.09	94.38	89.54	48.97	60456963	224525834	22272.8	11589.3	52.03	99.95	9.74	0.24	191.69	99.67	99.62	99.48	99.03	119096	21751	2.28
HUMaskE	DNA_Human_WES	2016b	wh	songli3	li.song@bgi.com	NA132	b37	Agilent	BGISEQ	100X	98.95	96.59	94.17	88.29	51.37	60456963	357865749	35631.6	25247.5	70.86	99.95	25.2	0.22	417.61	99.7	99.67	99.62	99.52	115076	22193	2.28
HUMaskE	DNA_Human_WES	2016b	wh	songli3	li.song@bgi.com	NA133	b37	Agilent	BGISEQ	100X	98.87	96.31	94.03	88.02	49.48	60456963	215892754	21469.7	12343.9	57.49	99.92	12.19	0.36	204.18	99.69	99.64	99.53	99.2	118854	21929	2.26
HUMaskE	DNA_Human_WES	2016b	wh	songli3	li.song@bgi.com	NA134	b37	Agilent	BGISEQ	100X	98.27	94.66	92	85.01	49.11	60456963	168433176	16745.6	8834.66	52.76	99.92	9.02	0.46	146.13	99.68	99.62	99.43	98.72	117378	20663	2.27
HUMaskE	DNA_Human_WES	2016b	wh	songli3	li.song@bgi.com	NA135	b37	Agilent	BGISEQ	100X	97.57	95.05	89.64	85.85	49.78	60456963	183170587	18226.2	10568.4	57.98	99.91	10.57	0.44	174.81	99.91	99.87	99.73	99.19	116955	20754	2.27
HUMaskE	DNA_Human_WES	2016b	wh	songli3	li.song@bgi.com	NA136	b37	Agilent	BGISEQ	100X	98.42	94.35	92.44	84.3	49.66	60456963	212990833	21174.2	12003.7	56.69	99.92	11.68	0.46	198.55	99.7	99.64	99.53	99.16	118365	21445	2.27
HUMaskE	DNA_Human_WES	2016b	wh	songli3	li.song@bgi.com	NA138	b37	Agilent	BGISEQ	100X	98.83	96.86	93.87	89.04	51.97	60456963	185270811	18430.8	12621.2	68.48	99.95	14.35	0.24	208.76	99.91	99.87	99.74	99.28	107493	18962	2.3
HUMaskE	DNA_Human_WES	2016b	wh	songli3	li.song@bgi.com	NA14	b37	Agilent	BGISEQ	100X	98.23	93.86	92.18	83.79	51.8	60456963	207630617	20573.8	14834.2	72.1	99.9	20.78	0.54	245.37	99.7	99.66	99.57	99.28	106643	18748	2.3
HUMaskE	DNA_Human_WES	2016b	wh	songli3	li.song@bgi.com	NA140	b37	Agilent	BGISEQ	100X	98.43	93.66	92.78	83.43	52.17	60456963	206890167	20511.1	14955.8	72.92	99.93	16.19	0.58	247.38	99.69	99.65	99.56	99.28	106702	18457	2.3
HUMaskE	DNA_Human_WES	2016b	wh	songli3	li.song@bgi.com	NA141	b37	Agilent	BGISEQ	100X	98.4	92.96	92.63	82.01	50.39	60456963	223988878	22167.7	13698.2	61.79	99.93	13.4	0.64	226.58	99.71	99.65	99.56	99.25	113723	19987	2.29
HUMaskE	DNA_Human_WES	2016b	wh	songli3	li.song@bgi.com	NA145	b37	Agilent	BGISEQ	100X	98.3	93.4	92.38	82.78	50.55	60456963	225439986	22282.1	13287.2	59.63	99.88	13.91	0.59	219.78	99.91	99.88	99.78	99.43	112751	19829	2.29
HUMaskE	DNA_Human_WES	2016b	wh	songli3	li.song@bgi.com	NA146	b37	Agilent	BGISEQ	100X	98.43	94.08	92.75	84.29	50.5	60456963	196388042	19433.8	11517.1	59.26	99.92	13.84	0.58	190.5	99.91	99.87	99.75	99.23	112563	19193	2.3
HUMaskE	DNA_Human_WES	2016b	wh	songli3	li.song@bgi.com	NA147	b37	Agilent	BGISEQ	100X	98.48	95.03	92.6	85.78	48.46	60456963	212669784	21125.6	10244.9	48.5	99.91	9.34	0.46	169.46	99.69	99.64	99.51	99	121533	21570	2.27
HUMaskE	DNA_Human_WES	2016b	wh	songli3	li.song@bgi.com	NA148	b37	Agilent	BGISEQ	100X	98.28	94.51	91.96	84.59	48.92	60456963	220718185	21922.3	11148.8	50.86	99.89	11.06	0.47	184.41	99.91	99.88	99.76	99.34	120389	21815	2.27
HUMaskE	DNA_Human_WES	2016b	wh	songli3	li.song@bgi.com	NA149	b37	Agilent	BGISEQ	100X	98.48	95.26	92.58	86.04	49.07	60456963	226422030	22500.8	11512.7	51.17	99.92	11.91	0.41	190.43	99.69	99.65	99.55	99.2	122470	22190	2.27
HUMaskE	DNA_Human_WES	2016b	wh	songli3	li.song@bgi.com	NA15	b37	Agilent	BGISEQ	100X	98.26	96.25	91.85	87.64	48.9	60456963	222942246	22154.9	11441.7	51.64	99.91	13.14	0.35	189.25	99.68	99.64	99.56	99.24	122045	22722	2.26
HUMaskE	DNA_Human_WES	2016b	wh	songli3	li.song@bgi.com	NA150	b37	Agilent	BGISEQ	100X	98.37	94.47	92.16	84.66	52.22	60456963	215267934	21436.7	15269	71.23	99.93	17.59	0.43	252.56	99.69	99.66	99.58	99.35	113775	20657	2.28
HUMaskE	DNA_Human_WES	2016b	wh	songli3	li.song@bgi.com	NA154	b37	Agilent	BGISEQ	100X	98.35	93.03	92.39	82.21	50.69	60456963	200497834	19846.3	12612.4	63.55	99.92	19.07	0.61	208.62	99.91	99.88	99.77	99.39	114552	20161	2.31
HUMaskE	DNA_Human_WES	2016b	wh	songli3	li.song@bgi.com	NA156	b37	Agilent	BGISEQ	100X	98.86	96.47	93.74	88.35	50.95	60456963	204217222	20333.6	13414	65.97	99.94	14.04	0.27	221.88	99.91	99.88	99.79	99.48	113548	20853	2.27
HUMaskE	DNA_Human_WES	2016b	wh	songli3	li.song@bgi.com	NA157	b37	Agilent	BGISEQ	100X	98.28	93.42	92.18	82.92	52.33	60456963	188902731	18749.7	13741.8	73.29	99.94	16.37	0.6	227.3	99.71	99.64	99.53	99.21	106621	18667	2.3
HUMaskE	DNA_Human_WES	2016b	wh	songli3	li.song@bgi.com	NA158	b37	Agilent	BGISEQ	100X	99.03	96.85	94.38	88.96	48.14	60456963	224681228	22274.5	10842.2	48.68	99.94	9.24	0.25	179.34	99.67	99.62	99.45	98.9	119876	22061	2.26
HUMaskE	DNA_Human_WES	2016b	wh	songli3	li.song@bgi.com	NA160	b37	Agilent	BGISEQ	100X	98.36	93.64	92.54	83.43	51.89	60456963	206433980	20472.5	14942.6	72.99	99.93	22.01	0.57	247.16	99.69	99.64	99.54	99.24	105685	18415	2.3
HUMaskE	DNA_Human_WES	2016b	wh	songli3	li.song@bgi.com	NA161	b37	Agilent	BGISEQ	100X	98.84	96.43	93.78	87.97	52	60456963	175883001	17502.4	12676.5	72.43	99.96	17.4	0.24	209.68	99.68	99.63	99.49	99.06	110076	19693	2.3
HUMaskE	DNA_Human_WES	2016b	wh	songli3	li.song@bgi.com	NA163	b37	Agilent	BGISEQ	100X	98.2	95.26	92.21	86.33	52.43	60456963	129384496	12873.2	8954.49	69.56	99.81	10.97	0.5	148.11	99.91	99.85	99.63	98.67	104115	17388	2.3
HUMaskE	DNA_Human_WES	2016b	wh	songli3	li.song@bgi.com	NA165	b37	Agilent	BGISEQ	100X	98.21	95.42	92.26	86.67	50.17	60456963	112796293	11211	6249.34	55.74	99.79	6.39	0.51	103.37	99.67	99.58	99.14	96.96	105403	16749	2.31
HUMaskE	DNA_Human_WES	2016b	wh	songli3	li.song@bgi.com	NA168	b37	Agilent	BGISEQ	100X	98.9	96.6	93.95	88.83	51.95	60456963	244404253	24347.9	17624.3	72.39	99.95	19.28	0.26	291.52	99.91	99.89	99.83	99.65	110645	20769	2.28
HUMaskE	DNA_Human_WES	2016b	wh	songli3	li.song@bgi.com	NA17	b37	Agilent	BGISEQ	100X	98.43	96.55	92.47	88.53	49.66	60456963	167768242	16669.8	9213.69	55.27	99.91	12.19	0.34	152.4	99.67	99.62	99.48	98.9	115663	20656	2.26
HUMaskE	DNA_Human_WES	2016b	wh	songli3	li.song@bgi.com	NA172	b37	Agilent	BGISEQ	100X	98.48	95.57	92.68	86.81	48.45	60456963	223402621	22186.5	10412.6	46.93	99.91	10.3	0.4	172.23	99.69	99.63	99.5	99.02	122035	22175	2.27
HUMaskE	DNA_Human_WES	2016b	wh	songli3	li.song@bgi.com	NA176	b37	Agilent	BGISEQ	100X	98.38	96.21	92.32	87.69	51.35	60456963	207255530	20639.4	13915.1	67.42	99.91	17.75	0.32	230.17	99.68	99.65	99.57	99.33	114270	20878	2.29
HUMaskE	DNA_Human_WES	2016b	wh	songli3	li.song@bgi.com	NA177	b37	Agilent	BGISEQ	100X	98.43	96.33	92.48	87.91	47.88	60456963	237087327	23557.2	11271.6	47.85	99.9	11.94	0.35	186.44	99.7	99.65	99.56	99.2	123128	22829	2.27
HUMaskE	DNA_Human_WES	2016b	wh	songli3	li.song@bgi.com	NA179	b37	Agilent	BGISEQ	100X	99.03	97.11	94.48	89.71	50.83	60456963	153028633	15230.5	10853.5	71.26	99.95	18.34	0.23	179.52	99.67	99.61	99.41	98.77	102870	17895	2.32
HUMaskE	DNA_Human_WES	2016b	wh	songli3	li.song@bgi.com	NA18	b37	Agilent	BGISEQ	100X	98.4	96.21	92.07	87.51	48.71	60456963	186089529	18505.7	9768.44	52.79	99.9	11.08	0.33	161.58	99.91	99.87	99.73	99.18	118053	21034	2.27
HUMaskE	DNA_Human_WES	2016b	wh	songli3	li.song@bgi.com	NA181	b37	Agilent	BGISEQ	100X	98.43	95.09	92.47	85.6	48.9	60456963	239124709	23719.8	11730.2	49.45	99.9	10.57	0.42	194.03	99.92	99.89	99.79	99.44	123231	22590	2.27
HUMaskE	DNA_Human_WES	2016b	wh	songli3	li.song@bgi.com	NA183	b37	Agilent	BGISEQ	100X	98.47	95.49	92.65	86.74	50.05	60456963	168719794	16761.9	9611.52	57.34	99.92	11.73	0.4	158.98	99.68	99.63	99.48	98.89	114182	19849	2.27
HUMaskE	DNA_Human_WES	2016b	wh	songli3	li.song@bgi.com	NA184	b37	Agilent	BGISEQ	100X	98.12	95.02	92	85.79	51.71	60456963	111878014	11119.2	6927.95	62.31	99.8	7.63	0.52	114.59	99.66	99.58	99.22	97.45	104260	17035	2.3
HUMaskE	DNA_Human_WES	2016b	wh	songli3	li.song@bgi.com	NA186	b37	Agilent	BGISEQ	100X	98.05	94.69	91.8	84.83	49.64	60456963	174994924	17380.7	9407.34	54.13	99.9	9.53	0.49	155.6	99.69	99.64	99.5	98.98	120794	21348	2.27
HUMaskE	DNA_Human_WES	2016b	wh	songli3	li.song@bgi.com	NA187	b37	Agilent	BGISEQ	100X	98.32	93.48	92.35	83.08	51.88	60456963	198154741	19622.3	13202.4	67.28	99.93	13.35	0.61	218.38	99.68	99.64	99.54	99.18	109351	18561	2.3
HUMaskE	DNA_Human_WES	2016b	wh	songli3	li.song@bgi.com	NA189	b37	Agilent	BGISEQ	100X	98.9	97.03	94.01	89.41	51.26	60456963	203348307	20206.8	13750.8	68.05	99.95	17.87	0.24	227.45	99.91	99.87	99.77	99.41	109224	19307	2.27
HUMaskE	DNA_Human_WES	2016b	wh	songli3	li.song@bgi.com	NA190	b37	Agilent	BGISEQ	100X	98.17	95	92.13	85.7	52.42	60456963	137934921	13711.9	9101.67	66.38	99.8	8.99	0.52	150.55	99.67	99.62	99.41	98.5	106274	17656	2.29
HUMaskE	DNA_Human_WES	2016b	wh	songli3	li.song@bgi.com	NA192	b37	Agilent	BGISEQ	100X	98.12	94.98	91.53	85.44	49.45	60456963	203384884	20206.6	10471.4	51.82	99.92	10.36	0.43	173.2	99.69	99.66	99.54	99.1	120873	21735	2.26
HUMaskE	DNA_Human_WES	2016b	wh	songli3	li.song@bgi.com	NA199	b37	Agilent	BGISEQ	100X	98.16	94.66	92.22	84.83	50.15	60456963	223148948	22161.9	12893	58.18	99.88	12.33	0.49	213.26	99.69	99.64	99.55	99.25	117251	21348	2.26
HUMaskE	DNA_Human_WES	2016b	wh	songli3	li.song@bgi.com	NA204	b37	Agilent	BGISEQ	100X	98.15	95.32	92.24	86.32	48.73	60456963	274567084	27240.1	13061.4	47.95	99.86	10.36	0.47	216.04	99.92	99.89	99.83	99.56	125905	22977	2.26
HUMaskE	DNA_Human_WES	2016b	wh	songli3	li.song@bgi.com	NA213	b37	Agilent	BGISEQ	100X	97.95	93.93	90.98	84.05	52.53	60456963	205502553	20380.4	15110.6	74.14	99.94	18.14	0.57	249.94	99.92	99.88	99.79	99.48	105346	18365	2.29
HUMaskE	DNA_Human_WES	2016b	wh	songli3	li.song@bgi.com	NA214	b37	Agilent	BGISEQ	100X	98.39	93.22	92.56	82.51	51.9	60456963	233018485	23128	16343.3	70.66	99.93	17.88	0.61	270.33	99.69	99.65	99.57	99.34	109511	19193	2.29
HUMaskE	DNA_Human_WES	2016b	wh	songli3	li.song@bgi.com	NA215	b37	Agilent	BGISEQ	100X	98.4	96.63	92.39	88.73	49.34	60456963	234275030	23289.7	12673.5	54.42	99.89	13.19	0.33	209.63	99.91	99.88	99.8	99.51	120821	22630	2.28
HUMaskE	DNA_Human_WES	2016b	wh	songli3	li.song@bgi.com	NA217	b37	Agilent	BGISEQ	100X	98.3	93.4	92.21	82.91	51.8	60456963	178521935	17694.9	12408.7	70.13	99.94	14.81	0.61	205.25	99.92	99.88	99.77	99.33	108955	18696	2.29
HUMaskE	DNA_Human_WES	2016b	wh	songli3	li.song@bgi.com	NA218	b37	Agilent	BGISEQ	100X	98.5	95.54	92.87	86.82	50.22	60456963	241228233	23970.2	14120.7	58.91	99.9	17.23	0.39	233.57	99.68	99.65	99.58	99.33	118761	21554	2.27
HUMaskE	DNA_Human_WES	2016b	wh	songli3	li.song@bgi.com	NA219	b37	Agilent	BGISEQ	100X	98.18	95.27	92.27	86.15	48.5	60456963	249298659	24768.1	12405.3	50.09	99.9	9.61	0.47	205.19	99.68	99.64	99.55	99.25	125426	22925	2.27
HUMaskE	DNA_Human_WES	2016b	wh	songli3	li.song@bgi.com	NA222	b37	Agilent	BGISEQ	100X	98.45	96.31	93.06	88.66	50.72	60456963	235456822	23444.7	16726.3	71.34	99.93	17.03	0.38	276.66	99.91	99.88	99.8	99.55	110704	20538	2.29
HUMaskE	DNA_Human_WES	2016b	wh	songli3	li.song@bgi.com	NA225	b37	Agilent	BGISEQ	100X	98.67	96.58	93.73	89.4	49.05	60456963	264504054	26292.9	16016.5	60.92	99.92	18.5	0.37	264.92	99.7	99.66	99.59	99.33	116298	21327	2.28
HUMaskE	DNA_Human_WES	2016b	wh	songli3	li.song@bgi.com	NA227	b37	Agilent	BGISEQ	100X	98.51	93.85	93.04	83.9	50.24	60456963	201947658	20033.5	13385.5	66.82	99.93	14.07	0.58	221.4	99.68	99.63	99.51	99.09	107828	18764	2.31
HUMaskE	DNA_Human_WES	2016b	wh	songli3	li.song@bgi.com	NA229	b37	Agilent	BGISEQ	100X	98.25	94.97	92.34	85.75	53.17	60456963	119239331	11862.1	8370.97	70.57	99.85	11.16	0.51	138.46	99.91	99.85	99.6	98.42	106914	17690	2.29
HUMaskE	DNA_Human_WES	2016b	wh	songli3	li.song@bgi.com	NA34	b37	Agilent	BGISEQ	100X	98.53	95.71	93.17	87.23	52.23	60456963	237636150	23628.1	17150.5	72.58	99.94	17.82	0.41	283.68	99.7	99.66	99.59	99.41	112994	21088	2.28
HUMaskE	DNA_Human_WES	2016b	wh	songli3	li.song@bgi.com	NA39	b37	Agilent	BGISEQ	100X	98.3	93.93	92.35	83.91	51.8	60456963	187741586	18625.2	13819.4	74.2	99.9	15.36	0.54	228.58	99.69	99.64	99.52	99.14	103084	18046	2.3
HUMaskE	DNA_Human_WES	2016b	wh	songli3	li.song@bgi.com	NA43	b37	Agilent	BGISEQ	100X	98.6	95.06	93.39	86.09	51.09	60456963	187048886	18585.7	11661.5	62.74	99.94	14.11	0.44	192.89	99.72	99.64	99.53	99.15	113017	19941	2.29
HUMaskE	DNA_Human_WES	2016b	wh	songli3	li.song@bgi.com	NA47	b37	Agilent	BGISEQ	100X	98.6	95.09	93.43	86.14	51.87	60456963	226272241	22483.3	14937.1	66.44	99.94	18.99	0.43	247.07	99.92	99.89	99.83	99.62	115046	20950	2.28
HUMaskE	DNA_Human_WES	2016b	wh	songli3	li.song@bgi.com	NA5	b37	Agilent	BGISEQ	100X	98.33	95.93	92.64	87.77	51.16	60456963	242415697	24072.2	15696.9	65.21	99.92	18.28	0.41	259.64	99.92	99.89	99.82	99.59	113563	20250	2.27
HUMaskE	DNA_Human_WES	2016b	wh	songli3	li.song@bgi.com	NA51	b37	Agilent	BGISEQ	100X	98.45	96.32	92.31	87.83	50.41	60456963	206586139	20543.5	12477.3	60.74	99.91	15.33	0.32	206.38	99.92	99.89	99.81	99.49	115937	21283	2.26
HUMaskE	DNA_Human_WES	2016b	wh	songli3	li.song@bgi.com	NA52	b37	Agilent	BGISEQ	100X	98.34	96.3	91.98	87.84	52.11	60456963	216773069	21583.2	14962.2	69.32	99.93	15.65	0.32	247.49	99.92	99.89	99.83	99.61	112540	20687	2.29
HUMaskE	DNA_Human_WES	2016b	wh	songli3	li.song@bgi.com	NA54	b37	Agilent	BGISEQ	100X	98.59	96.51	92.81	88.36	50.09	60456963	197651842	19655.4	11883	60.46	99.91	14.85	0.31	196.55	99.9	99.87	99.77	99.36	113817	20597	2.27
HUMaskE	DNA_Human_WES	2016b	wh	songli3	li.song@bgi.com	NA55	b37	Agilent	BGISEQ	100X	98.46	96.18	92.37	87.5	52.01	60456963	193774667	19289.5	13289.4	68.89	99.93	15.94	0.32	219.82	99.91	99.89	99.81	99.53	113547	20623	2.27
HUMaskE	DNA_Human_WES	2016b	wh	songli3	li.song@bgi.com	NA56	b37	Agilent	BGISEQ	100X	98.52	95.97	93.23	87.85	52.29	60456963	193381682	19224.5	13943.9	72.53	99.92	28.33	0.37	230.64	99.92	99.89	99.81	99.52	103647	18617	2.3
HUMaskE	DNA_Human_WES	2016b	wh	songli3	li.song@bgi.com	NA58	b37	Agilent	BGISEQ	100X	98.59	96.42	93.55	88.95	51.43	60456963	221542049	22006	15298.9	69.52	99.93	16.98	0.38	253.05	99.91	99.89	99.81	99.54	108925	19651	2.28
HUMaskE	DNA_Human_WES	2016b	wh	songli3	li.song@bgi.com	NA6	b37	Agilent	BGISEQ	100X	98.28	96.27	91.91	87.73	49.52	60456963	195972383	19461.1	10489.9	53.9	99.89	11.19	0.35	173.51	99.91	99.88	99.78	99.35	119683	21950	2.26
HUMaskE	DNA_Human_WES	2016b	wh	songli3	li.song@bgi.com	NA60	b37	Agilent	BGISEQ	100X	98.46	95.85	93.01	87.54	51.33	60456963	267795787	26642.6	19346.8	72.62	99.93	14.25	0.41	320.01	99.91	99.88	99.81	99.63	109617	20553	2.28
HUMaskE	DNA_Human_WES	2016b	wh	songli3	li.song@bgi.com	NA67	b37	Agilent	BGISEQ	100X	98.59	94.99	93.39	85.94	50.92	60456963	173633112	17246.8	10535.6	61.09	99.93	11.07	0.45	174.27	99.91	99.86	99.72	99.19	111152	19784	2.29
HUMaskE	DNA_Human_WES	2016b	wh	songli3	li.song@bgi.com	NA69	b37	Agilent	BGISEQ	100X	98.7	95.08	93.7	86.24	52.72	60456963	194264855	19323.6	13875	71.8	99.95	18.11	0.43	229.5	99.92	99.89	99.81	99.52	109814	19785	2.27
HUMaskE	DNA_Human_WES	2016b	wh	songli3	li.song@bgi.com	NA70	b37	Agilent	BGISEQ	100X	98.57	96.26	93.4	88.63	51.17	60456963	203963843	20266.2	14250	70.31	99.94	16.83	0.38	235.71	99.7	99.64	99.54	99.24	108747	19666	2.31
HUMaskE	DNA_Human_WES	2016b	wh	songli3	li.song@bgi.com	NA71	b37	Agilent	BGISEQ	100X	98.67	95.07	93.7	86.07	50.27	60456963	250004367	24819.8	14319.9	57.7	99.92	15.49	0.45	236.86	99.92	99.89	99.82	99.57	118561	21514	2.27
HUMaskE	DNA_Human_WES	2016b	wh	songli3	li.song@bgi.com	NA74	b37	Agilent	BGISEQ	100X	98.4	96.21	92.07	87.51	49.79	60456963	203187207	20205.2	11433.1	56.59	99.91	13.47	0.32	189.11	99.91	99.87	99.78	99.41	119237	21935	2.25
HUMaskE	DNA_Human_WES	2016b	wh	songli3	li.song@bgi.com	NA76	b37	Agilent	BGISEQ	100X	98.93	96.72	94	89.04	49.53	60456963	221276446	21991.9	12319.4	56.02	99.94	11.4	0.27	203.77	99.68	99.64	99.54	99.19	118883	21769	2.28
HUMaskE	DNA_Human_WES	2016b	wh	songli3	li.song@bgi.com	NA79	b37	Agilent	BGISEQ	100X	98.61	96.04	93.69	87.83	52.27	60456963	122797957	12178.7	8782.07	72.11	99.95	9.63	0.39	145.26	99.67	99.61	99.35	98.32	99774	16510	2.31
HUMaskE	DNA_Human_WES	2016b	wh	songli3	li.song@bgi.com	NA82	b37	Agilent	BGISEQ	100X	98.96	96.92	94.14	89.11	49.69	60456963	213686955	21165.3	11664.2	55.11	99.94	10.18	0.24	192.93	99.68	99.64	99.51	99.08	115706	20824	2.29
HUMaskE	DNA_Human_WES	2016b	wh	songli3	li.song@bgi.com	NA89	b37	Agilent	BGISEQ	100X	98.22	93.84	92.1	83.74	51.62	60456963	211453866	20943	14872	71.01	99.91	17.62	0.54	245.99	99.91	99.88	99.79	99.5	108696	19373	2.28
HUMaskE	DNA_Human_WES	2016b	wh	songli3	li.song@bgi.com	NA90	b37	Agilent	BGISEQ	100X	98.2	95.17	92.2	86.15	52.73	60456963	122626332	12206	8694.28	71.23	99.86	9.43	0.5	143.81	99.7	99.61	99.39	98.45	104200	17290	2.29
HUMaskE	DNA_Human_WES	2016b	wh	songli3	li.song@bgi.com	NA92	b37	Agilent	BGISEQ	100X	98.55	96.04	93.37	87.67	51.16	60456963	106128047	10540.7	7533.08	71.47	99.96	9.15	0.38	124.6	99.89	99.79	99.4	98.04	101631	17088	2.31
HUMaskE	DNA_Human_WES	2016b	wh	songli3	li.song@bgi.com	NA93	b37	Agilent	BGISEQ	100X	98.62	96.26	93.69	88.3	50.98	60456963	123155640	12237.2	8602.65	70.3	99.95	8.72	0.38	142.29	99.68	99.6	99.33	98.33	100573	16667	2.32
HUMaskE	DNA_Human_WES	2016b	wh	songli3	li.song@bgi.com	NA94	b37	Agilent	BGISEQ	100X	98.63	96.36	93.73	88.54	50.37	60456963	104990231	10379.5	6415.92	61.81	99.95	6.56	0.39	106.12	99.67	99.56	99.08	97.19	101271	16372	2.31
HUMaskE	DNA_Human_WES	2016b	wh	songli3	li.song@bgi.com	NA96	b37	Agilent	BGISEQ	100X	98.17	95.31	92.27	86.25	49.6	60456963	186282317	18450.8	9297.35	50.39	99.89	7.57	0.48	153.78	99.69	99.64	99.5	98.9	116739	20592	2.28
HUMaskE	DNA_Human_WES	2016b	wh	songli3	li.song@bgi.com	NA99	b37	Agilent	BGISEQ	100X	98.64	96.06	93.69	87.73	49.98	60456963	131427236	13017.3	7461.05	57.32	99.93	7.8	0.41	123.41	99.9	99.83	99.5	98.06	105666	17322	2.27
HUMaskE	DNA_Human_WES	2016b	wh	songli3	li.song@bgi.com	chenguibaoB	b37	Agilent	BGISEQ	100X	98.12	95.44	91.5	86.21	46.7	60456963	226195189	22445.2	9410.58	41.93	99.88	8.39	0.4	155.66	99.91	99.87	99.73	99.2	126184	23376	2.28
HUMaskE	DNA_Human_WES	2016b	wh	songli3	li.song@bgi.com	dingshulingB	b37	Agilent	BGISEQ	100X	95.54	94.26	87.04	83.94	48.98	60456963	192512569	18956.8	9360.99	49.38	99.89	7.8	0.64	154.84	99.69	99.65	99.51	98.97	118458	20951	2.27
HUMaskE	DNA_Human_WES	2016b	wh	songli3	li.song@bgi.com	dudamingB	b37	Agilent	BGISEQ	100X	98.63	95.88	93.46	87.19	50.75	60456963	155692841	15486.4	9842.91	63.56	99.89	10.28	0.4	162.81	99.91	99.86	99.67	99.02	113512	20425	2.26
HUMaskE	DNA_Human_WES	2016b	wh	songli3	li.song@bgi.com	duzhihuaB	b37	Agilent	BGISEQ	100X	98.65	96	93.54	87.45	51.09	60456963	259461551	25832.9	17316.1	67.03	99.9	21.68	0.37	286.42	99.68	99.64	99.57	99.39	119130	22631	2.27
HUMaskE	DNA_Human_WES	2016b	wh	songli3	li.song@bgi.com	fengxiuyingB	b37	Agilent	BGISEQ	100X	98.2	96.35	91.93	88.15	47.17	60456963	193986592	19291.4	8916.78	46.22	99.9	6.62	0.36	147.49	99.68	99.62	99.43	98.77	122464	21819	2.27
HUMaskE	DNA_Human_WES	2016b	wh	songli3	li.song@bgi.com	gaobaoluB	b37	Agilent	BGISEQ	100X	98.32	94.02	92.22	84.13	47.27	60456963	189912040	18792.5	8993.45	47.86	99.91	9.58	0.56	148.76	99.91	99.86	99.64	98.84	119848	21385	2.28
HUMaskE	DNA_Human_WES	2016b	wh	songli3	li.song@bgi.com	gaoxiumeiB	b37	Agilent	BGISEQ	100X	98.75	96.75	93.65	89.26	51.04	60456963	216539756	21586.3	15461.8	71.63	99.93	14.45	0.31	255.75	99.69	99.65	99.57	99.33	113584	21170	2.27
HUMaskE	DNA_Human_WES	2016b	wh	songli3	li.song@bgi.com	geshanliB	b37	Agilent	BGISEQ	100X	98.6	95.83	93.37	86.94	49.96	60456963	235191971	23357.8	12927.1	55.34	99.88	9.7	0.41	213.82	99.91	99.88	99.78	99.46	120529	22269	2.27
HUMaskE	DNA_Human_WES	2016b	wh	songli3	li.song@bgi.com	guoshuangzhiB	b37	Agilent	BGISEQ	100X	98.07	95.37	91.39	86.03	48.45	60456963	215283060	21395.6	11922.9	55.73	99.89	12.48	0.38	197.21	99.68	99.64	99.53	99.17	119250	22162	2.25
HUMaskE	DNA_Human_WES	2016b	wh	songli3	li.song@bgi.com	hujianxiuB	b37	Agilent	BGISEQ	100X	98.08	95.3	91.38	85.87	47.2	60456963	261390885	25930	11506.1	44.37	99.88	8.81	0.41	190.32	99.69	99.65	99.55	99.21	125194	23701	2.25
HUMaskE	DNA_Human_WES	2016b	wh	songli3	li.song@bgi.com	jialipingB	b37	Agilent	BGISEQ	100X	98.62	95.9	93.48	87.18	51.42	60456963	208577203	20770.8	14094.3	67.86	99.89	13.98	0.39	233.13	99.69	99.65	99.56	99.28	113153	21143	2.28
HUMaskE	DNA_Human_WES	2016b	wh	songli3	li.song@bgi.com	liaibingB	b37	Agilent	BGISEQ	100X	96.1	94.31	88.64	84.13	48.47	60456963	235093095	23152.7	11471.6	49.55	99.87	6.94	0.63	189.75	99.91	99.88	99.76	99.34	122029	22107	2.26
HUMaskE	DNA_Human_WES	2016b	wh	songli3	li.song@bgi.com	lihongyuanB	b37	Agilent	BGISEQ	100X	98.71	96.38	93.48	88.32	50.99	60456963	206890857	20623.5	14460.3	70.12	99.91	12.76	0.33	239.18	99.68	99.64	99.55	99.31	117599	22033	2.26
HUMaskE	DNA_Human_WES	2016b	wh	songli3	li.song@bgi.com	limaoxiaoB	b37	Agilent	BGISEQ	100X	98.76	96.95	93.59	89.61	47.09	60456963	283760986	28200.4	12787.8	45.35	99.87	8.73	0.34	211.52	99.92	99.9	99.81	99.5	127859	24005	2.25
HUMaskE	DNA_Human_WES	2016b	wh	songli3	li.song@bgi.com	liuguizhiB	b37	Agilent	BGISEQ	100X	98.25	96.12	92.15	87.63	47.7	60456963	197031664	19589	9143.17	46.68	99.89	6.9	0.37	151.23	99.68	99.63	99.48	98.9	121772	22005	2.27
HUMaskE	DNA_Human_WES	2016b	wh	songli3	li.song@bgi.com	liushuyingB	b37	Agilent	BGISEQ	100X	98.22	95.76	92.03	86.95	47.61	60456963	230182623	22857.9	10614.9	46.44	99.9	7.85	0.41	175.58	99.68	99.64	99.51	99.08	123195	22699	2.27
HUMaskE	DNA_Human_WES	2016b	wh	songli3	li.song@bgi.com	liuwenzhongB	b37	Agilent	BGISEQ	100X	98.4	94.61	92.67	85.29	46.72	60456963	246061206	24367.2	11109.8	45.59	99.87	10.33	0.54	183.76	99.91	99.87	99.71	99.16	120745	21645	2.28
HUMaskE	DNA_Human_WES	2016b	wh	songli3	li.song@bgi.com	liweiB	b37	Agilent	BGISEQ	100X	98.14	91.28	92.15	79.59	47.39	60456963	203900133	20113.4	9586.38	47.66	99.8	7.53	1.03	158.57	99.91	99.86	99.67	98.95	114709	19814	2.29
HUMaskE	DNA_Human_WES	2016b	wh	songli3	li.song@bgi.com	menglanyingB	b37	Agilent	BGISEQ	100X	98.76	96.69	93.64	89.09	49.34	60456963	207245041	20619.3	11584.3	56.18	99.91	9.93	0.33	191.61	99.69	99.65	99.54	99.16	118943	21548	2.26
HUMaskE	DNA_Human_WES	2016b	wh	songli3	li.song@bgi.com	narenhuaB	b37	Agilent	BGISEQ	100X	95.98	94.08	88.16	83.52	47.66	60456963	227437354	22401.8	10437.6	46.59	99.9	6.96	0.65	172.64	99.69	99.65	99.52	99.1	124178	22579	2.25
HUMaskE	DNA_Human_WES	2016b	wh	songli3	li.song@bgi.com	shiqiaozhiB	b37	Agilent	BGISEQ	100X	96.31	94.61	89.13	84.67	46.95	60456963	246286554	24291.5	12136.3	49.96	99.9	12.6	0.59	200.74	99.69	99.63	99.47	98.98	119945	21968	2.27
HUMaskE	DNA_Human_WES	2016b	wh	songli3	li.song@bgi.com	sichunrongB	b37	Agilent	BGISEQ	100X	97.97	95.08	90.99	85.34	48.27	60456963	195873532	19433.5	9634.47	49.58	99.9	10.05	0.41	159.36	99.71	99.65	99.53	99.08	122261	22480	2.25
HUMaskE	DNA_Human_WES	2016b	wh	songli3	li.song@bgi.com	siguilianB	b37	Agilent	BGISEQ	100X	98.4	94.26	92.69	84.52	47.23	60456963	240519667	23829.5	12344.5	51.8	99.89	14.34	0.54	204.19	99.7	99.64	99.49	99.01	118898	21676	2.28
HUMaskE	DNA_Human_WES	2016b	wh	songli3	li.song@bgi.com	siruibingB	b37	Agilent	BGISEQ	100X	96.22	93.84	88.88	83.09	47.41	60456963	216856322	21333.9	9167.21	42.97	99.88	5.81	0.66	151.63	99.69	99.63	99.47	98.9	123782	22134	2.27
HUMaskE	DNA_Human_WES	2016b	wh	songli3	li.song@bgi.com	wangbaowenB	b37	Agilent	BGISEQ	100X	98.6	95.6	93.33	86.51	49.57	60456963	208416909	20730.6	12243.2	59.06	99.91	11.33	0.4	202.51	99.69	99.63	99.51	99.14	123260	22965	2.25
HUMaskE	DNA_Human_WES	2016b	wh	songli3	li.song@bgi.com	wanglipingB	b37	Agilent	BGISEQ	100X	98.28	95.81	92.25	87.09	45.81	60456963	268172506	26617.8	10043.8	37.73	99.89	6.71	0.42	166.13	99.68	99.64	99.51	99.04	127650	23896	2.28
HUMaskE	DNA_Human_WES	2016b	wh	songli3	li.song@bgi.com	wangxiuqingB	b37	Agilent	BGISEQ	100X	98.29	95.7	92.14	86.77	47.02	60456963	236050265	23416	9638.07	41.16	99.9	6.79	0.42	159.42	99.69	99.65	99.53	99.09	127132	23581	2.26
HUMaskE	DNA_Human_WES	2016b	wh	songli3	li.song@bgi.com	wangyongB	b37	Agilent	BGISEQ	100X	98.35	94.07	92.57	84.18	50.56	60456963	194976042	19343.7	13675.8	70.7	99.9	15.85	0.52	226.21	99.91	99.88	99.75	99.34	106925	18563	2.3
HUMaskE	DNA_Human_WES	2016b	wh	songli3	li.song@bgi.com	wangzhenruiB	b37	Agilent	BGISEQ	100X	98.02	95.44	91.21	86.21	47.38	60456963	201405645	19962.9	8941.06	44.79	99.88	8.66	0.41	147.89	99.91	99.87	99.72	99.1	122962	22637	2.27
HUMaskE	DNA_Human_WES	2016b	wh	songli3	li.song@bgi.com	wuxingmingB	b37	Agilent	BGISEQ	100X	98.73	96.47	93.52	88.47	48.89	60456963	220141307	21919.4	13192.3	60.19	99.9	13.42	0.33	218.21	99.91	99.88	99.79	99.47	119360	22394	2.25
HUMaskE	DNA_Human_WES	2016b	wh	songli3	li.song@bgi.com	xiaoweiB	b37	Agilent	BGISEQ	100X	98.69	96.44	93.32	88.39	49.88	60456963	203364526	20231.9	11917.6	58.9	99.91	11.03	0.33	197.13	99.91	99.88	99.8	99.47	118325	21580	2.26
HUMaskE	DNA_Human_WES	2016b	wh	songli3	li.song@bgi.com	xiehongqingB	b37	Agilent	BGISEQ	100X	98.39	96.26	92.7	88.37	48.56	60456963	190158680	18900.2	9741.59	51.54	99.9	7.95	0.39	161.13	99.68	99.63	99.47	98.86	117034	20713	2.28
HUMaskE	DNA_Human_WES	2016b	wh	songli3	li.song@bgi.com	yangchunhuaB	b37	Agilent	BGISEQ	100X	98.34	94.13	92.47	84.3	47.38	60456963	204204191	20241.5	9955.73	49.18	99.89	8.73	0.56	164.67	99.68	99.61	99.4	98.7	115966	20621	2.3
HUMaskE	DNA_Human_WES	2016b	wh	songli3	li.song@bgi.com	yangchunzhiB	b37	Agilent	BGISEQ	100X	98.66	96.15	93.6	87.77	51.14	60456963	216654212	21565.5	14141.4	65.57	99.91	18.29	0.38	233.91	99.69	99.65	99.56	99.28	115443	21403	2.27
HUMaskE	DNA_Human_WES	2016b	wh	songli3	li.song@bgi.com	yangguizhenB	b37	Agilent	BGISEQ	100X	97.37	95.26	90.84	86.55	47.7	60456963	343499342	34020	15171.3	44.6	99.89	9.48	0.57	250.94	99.82	99.68	99.6	99.43	129041	24487	2.26
HUMaskE	DNA_Human_WES	2016b	wh	songli3	li.song@bgi.com	yangsipingB	b37	Agilent	BGISEQ	100X	98.24	93.23	92.07	82.44	51.73	60456963	211792840	20999.4	14513.5	69.11	99.9	13.48	0.58	240.06	99.91	99.88	99.8	99.52	110412	19947	2.29
HUMaskE	DNA_Human_WES	2016b	wh	songli3	li.song@bgi.com	yangzhongyiB	b37	Agilent	BGISEQ	100X	98.01	95.19	91.2	85.66	48.09	60456963	219348643	21725.5	9769.44	44.97	99.86	7.69	0.41	161.59	99.91	99.88	99.76	99.29	123896	22663	2.28
HUMaskE	DNA_Human_WES	2016b	wh	songli3	li.song@bgi.com	yuhonghuaB	b37	Agilent	BGISEQ	100X	98.17	96.45	91.83	88.38	46.95	60456963	199176881	19810.8	8902.32	44.94	99.89	7.62	0.35	147.25	99.69	99.63	99.45	98.78	120423	21809	2.25
HUMaskE	DNA_Human_WES	2016b	wh	songli3	li.song@bgi.com	zhangsumeiB	b37	Agilent	BGISEQ	100X	95.82	93.93	87.8	83.22	49.28	60456963	226299361	22255.2	11588.3	52.07	99.9	8.28	0.66	191.68	99.69	99.66	99.56	99.24	121444	22137	2.24
HUMaskE	DNA_Human_WES	2016b	wh	songli3	li.song@bgi.com	zhangyulinB	b37	Agilent	BGISEQ	100X	98.36	96.17	92.56	87.85	48.43	60456963	160477681	15961.2	8150.42	51.06	99.87	6.58	0.35	134.81	99.91	99.87	99.67	98.82	115422	20523	2.26
HUMaskE	DNA_Human_WES	2016b	wh	songli3	li.song@bgi.com	zhaorumeiB	b37	Agilent	BGISEQ	100X	98.2	96.32	91.98	88.03	47.39	60456963	218667530	21736.3	9929.88	45.68	99.89	6.63	0.36	164.25	99.68	99.63	99.5	99.01	123046	22613	2.26
HUMaskE	DNA_Human_WES	2016b	wh	songli3	li.song@bgi.com	zhaoxirongB	b37	Agilent	BGISEQ	100X	98.16	95.64	91.8	86.62	47.25	60456963	233015112	23159.1	10625.5	45.88	99.9	7.39	0.42	175.75	99.68	99.64	99.51	99.07	124056	23254	2.25
HUMaskE	DNA_Human_WES	2016b	wh	songli3	li.song@bgi.com	hanyuqingB	b37	Agilent	BGISEQ	100X	98.62	90.43	93.37	78.38	48.22	60456963	229148567	22524.6	11126.2	49.4	99.84	7.5	0.99	184.04	99.92	99.89	99.78	99.38	121948	21767	2.27
HUMaskE	DNA_Human_WES	2016b	wh	songli3	li.song@bgi.com	lihuiyuanB	b37	Agilent	BGISEQ	100X	98.59	90.56	93.26	78.6	48.44	60456963	213076157	20950.2	10259.4	48.97	99.86	6.61	0.99	169.7	99.7	99.64	99.5	99.05	120905	21293	2.28
HUMaskE	DNA_Human_WES	2016b	wh	songli3	li.song@bgi.com	lvxiuqingB	b37	Agilent	BGISEQ	100X	98.47	90.4	92.91	78.32	49.88	60456963	224183032	22027.2	12010.4	54.53	99.86	8.75	0.99	198.66	99.7	99.65	99.56	99.25	119554	21177	2.28
HUMaskE	DNA_Human_WES	2016b	wh	songli3	li.song@bgi.com	renyulanA	b37	Agilent	BGISEQ	100X	98.19	91.13	92.33	79.39	48.91	60456963	216876415	21371.2	11216.1	52.48	99.88	15.01	0.9	185.52	99.68	99.64	99.52	99.12	116196	20419	2.28
HUMaskE	DNA_Human_WES	2016b	wh	songli3	li.song@bgi.com	wangmujieB	b37	Agilent	BGISEQ	100X	98.61	89.42	93.31	76.58	47.35	60456963	263991418	25846.2	10768.2	41.66	99.82	6.88	1.1	178.11	99.92	99.89	99.77	99.39	125203	22390	2.25
HUMaskE	DNA_Human_WES	2016b	wh	songli3	li.song@bgi.com	xuyifanB	b37	Agilent	BGISEQ	100X	98.48	90.03	92.84	77.62	48.84	60456963	186291654	18285.8	9377.88	51.28	99.85	8.17	1.04	155.12	99.91	99.87	99.71	99.11	118150	20547	2.28
HUMaskE	DNA_Human_WES	2016b	wh	songli3	li.song@bgi.com	zhangyongliB	b37	Agilent	BGISEQ	100X	98.34	91.43	92.84	80.01	48.5	60456963	246795830	24295.5	12282	50.55	99.89	9.4	0.9	203.15	99.7	99.66	99.56	99.22	119427	21459	2.29
HUMaskE	DNA_Human_WES	2016b	wh	songli3	li.song@bgi.com	NEW25B	b37	Agilent	BGISEQ	100X	98.62	95.9	93.33	87.63	49.17	60456963	202921203	20163.3	10639.9	52.77	99.92	13.42	0.39	175.99	99.69	99.64	99.53	99.1	118683	21167	2.27
HUMaskE	DNA_Human_WES	2016b	wh	songli3	li.song@bgi.com	NEWlihenfeiB	b37	Agilent	BGISEQ	100X	98.46	95.73	92.72	87.05	47.73	60456963	262385641	25992	10745.2	41.34	99.9	10.53	0.41	177.73	99.91	99.88	99.78	99.4	126352	23150	2.27
HUMtgnE	DNA_Human_WES	2016b	wh	songli3	li.song@bgi.com	NA1	b37	Agilent	BGISEQ	100X	98.38	91.24	92.76	79.51	49.52	60456963	231208496	22874.8	13160.1	57.53	99.84	16.32	0.9	217.68	99.93	99.89	99.78	99.41	114975	19856	2.28
HUMtgnE	DNA_Human_WES	2016b	wh	songli3	li.song@bgi.com	NA104	b37	Agilent	BGISEQ	100X	98.64	90	93.42	78.02	50.15	60456963	201481410	19740.4	10127.3	51.3	99.81	12.79	1.05	167.51	99.91	99.88	99.74	99.13	114781	18679	2.29
HUMtgnE	DNA_Human_WES	2016b	wh	songli3	li.song@bgi.com	NA119	b37	Agilent	BGISEQ	100X	98.62	95.73	93.21	86.52	52.01	60456963	259261522	25799.9	17857.8	69.22	99.94	11.6	0.33	295.38	99.68	99.64	99.58	99.42	112726	20644	2.28
HUMtgnE	DNA_Human_WES	2016b	wh	songli3	li.song@bgi.com	NA123	b37	Agilent	BGISEQ	100X	98.49	89.43	92.79	76.88	52.67	60456963	218816228	21519.8	14724.4	68.42	99.85	18.22	1.05	243.55	99.69	99.65	99.57	99.3	111046	19274	2.28
HUMtgnE	DNA_Human_WES	2016b	wh	songli3	li.song@bgi.com	NA131A	b37	Agilent	BGISEQ	100X	98.43	95.55	92.82	86.95	49.74	60456963	183707309	18289.1	10486.5	57.34	99.94	12.06	0.41	173.45	99.69	99.63	99.49	98.99	117978	20847	2.29
HUMtgnE	DNA_Human_WES	2016b	wh	songli3	li.song@bgi.com	NA137	b37	Agilent	BGISEQ	100X	98.75	96.52	93.86	88.74	51.78	60456963	178454605	17768.4	12806.7	72.08	99.93	22.13	0.3	211.83	99.67	99.63	99.51	99.14	105972	18899	2.3
HUMtgnE	DNA_Human_WES	2016b	wh	songli3	li.song@bgi.com	NA144	b37	Agilent	BGISEQ	100X	98.68	96.08	93.57	87.56	52.45	60456963	233573304	23256.3	16408.1	70.55	99.94	17.89	0.32	271.4	99.68	99.65	99.59	99.41	110186	20059	2.28
HUMtgnE	DNA_Human_WES	2016b	wh	songli3	li.song@bgi.com	NA152	b37	Agilent	BGISEQ	100X	98.7	96.43	93.56	88.27	49.66	60456963	195276306	19411.7	10708.7	55.17	99.93	10.73	0.33	177.13	99.68	99.63	99.5	99.01	115764	20719	2.28
HUMtgnE	DNA_Human_WES	2016b	wh	songli3	li.song@bgi.com	NA16	b37	Agilent	BGISEQ	100X	99.21	96.98	95.11	89.79	51.78	60456963	237464078	23605.7	15633.3	66.23	99.95	18.28	0.28	258.59	99.67	99.63	99.55	99.32	112971	20260	2.28
HUMtgnE	DNA_Human_WES	2016b	wh	songli3	li.song@bgi.com	NA169	b37	Agilent	BGISEQ	100X	98.46	89.35	92.75	76.73	51.96	60456963	122965719	12094.6	7917.52	65.46	99.81	18.74	1.04	130.96	99.69	99.63	99.4	98.41	104612	17083	2.3
HUMtgnE	DNA_Human_WES	2016b	wh	songli3	li.song@bgi.com	NA182	b37	Agilent	BGISEQ	100X	98.7	96.47	93.67	88.51	51.52	60456963	188868530	18774.9	12214.3	65.06	99.93	15.1	0.32	202.03	99.91	99.88	99.77	99.33	111263	19590	2.27
HUMtgnE	DNA_Human_WES	2016b	wh	songli3	li.song@bgi.com	NA193A	b37	Agilent	BGISEQ	100X	98.45	95.44	92.97	86.76	50.84	60456963	195242809	19445.3	13271.8	68.25	99.95	15.62	0.4	219.52	99.68	99.64	99.52	99.18	114817	20537	2.29
HUMtgnE	DNA_Human_WES	2016b	wh	songli3	li.song@bgi.com	NA1FA	b37	Agilent	BGISEQ	100X	98.35	94.64	92.49	85.07	46.83	60456963	83828517	8333.41	3412.74	40.95	99.91	3.47	0.45	56.45	99.65	99.41	97.98	91.48	110241	17169	2.3
HUMtgnE	DNA_Human_WES	2016b	wh	songli3	li.song@bgi.com	NA2	b37	Agilent	BGISEQ	100X	98.62	89.5	93.24	77.09	52.7	60456963	177357706	17430.1	12035	69.05	99.84	17.36	1.03	199.07	99.91	99.87	99.75	99.31	108928	18546	2.29
HUMtgnE	DNA_Human_WES	2016b	wh	songli3	li.song@bgi.com	NA20	b37	Agilent	BGISEQ	100X	97.93	91.24	91.4	79.49	52.23	60456963	190513510	18824.5	12991.2	69.01	99.88	18.42	0.87	214.88	99.69	99.65	99.55	99.2	109038	18501	2.29
HUMtgnE	DNA_Human_WES	2016b	wh	songli3	li.song@bgi.com	NA216	b37	Agilent	BGISEQ	100X	98.71	96.55	93.66	88.61	48.98	60456963	252980118	25057.8	12123.7	48.38	99.92	12.35	0.33	200.53	99.69	99.65	99.57	99.25	121258	22028	2.27
HUMtgnE	DNA_Human_WES	2016b	wh	songli3	li.song@bgi.com	NA22	b37	Agilent	BGISEQ	100X	98.62	89.24	93.31	76.67	53.11	60456963	206660202	20264.6	14072.3	69.44	99.82	21.21	1.03	232.77	99.72	99.66	99.57	99.3	109553	18730	2.28
HUMtgnE	DNA_Human_WES	2016b	wh	songli3	li.song@bgi.com	NA25	b37	Agilent	BGISEQ	100X	99.18	96.87	95.01	89.52	51.77	60456963	201013711	19989.2	12907.7	64.57	99.94	17.14	0.28	213.5	99.7	99.64	99.54	99.18	112095	19622	2.29
HUMtgnE	DNA_Human_WES	2016b	wh	songli3	li.song@bgi.com	NA27	b37	Agilent	BGISEQ	100X	98.69	89.81	93.59	77.6	50.4	60456963	230172560	22608.1	12797.8	56.61	99.83	15.78	1.05	211.69	99.69	99.65	99.55	99.23	114733	19351	2.29
HUMtgnE	DNA_Human_WES	2016b	wh	songli3	li.song@bgi.com	NA29	b37	Agilent	BGISEQ	100X	99.19	96.77	94.99	89.2	50.92	60456963	245606177	24401.3	14384.9	58.95	99.93	16.73	0.29	237.94	99.91	99.89	99.81	99.53	117577	20963	2.26
HUMtgnE	DNA_Human_WES	2016b	wh	songli3	li.song@bgi.com	NA30	b37	Agilent	BGISEQ	100X	99.22	97.34	95.18	90.7	49.55	60456963	160378533	15877.9	7797.15	49.11	99.93	12.22	0.29	128.97	99.89	99.83	99.55	98.2	114506	19223	2.28
HUMtgnE	DNA_Human_WES	2016b	wh	songli3	li.song@bgi.com	NA32	b37	Agilent	BGISEQ	100X	97.56	91.56	90.18	80.13	52.28	60456963	185413744	18357	12744.5	69.43	99.86	21.86	0.79	210.8	99.92	99.87	99.72	99.24	106364	18175	2.28
HUMtgnE	DNA_Human_WES	2016b	wh	songli3	li.song@bgi.com	NA33	b37	Agilent	BGISEQ	100X	98.36	91.93	92.76	80.87	52.77	60456963	192169874	19020.3	13759.9	72.34	99.88	21.85	0.76	227.6	99.91	99.87	99.75	99.34	104865	17773	2.29
HUMtgnE	DNA_Human_WES	2016b	wh	songli3	li.song@bgi.com	NA35	b37	Agilent	BGISEQ	100X	99.18	96.82	95.01	89.35	51.16	60456963	206346465	20482.4	12226.2	59.69	99.94	14.01	0.29	202.23	99.7	99.65	99.55	99.15	117075	20266	2.28
HUMtgnE	DNA_Human_WES	2016b	wh	songli3	li.song@bgi.com	NA3A	b37	Agilent	BGISEQ	100X	98.5	95.49	93.05	86.71	48.77	60456963	200164827	19911.6	10378.8	52.12	99.92	10.91	0.43	171.67	99.91	99.87	99.71	99.17	119223	20918	2.27
HUMtgnE	DNA_Human_WES	2016b	wh	songli3	li.song@bgi.com	NA4	b37	Agilent	BGISEQ	100X	98.62	89.69	93.26	77.37	52.22	60456963	183742158	18060.8	11961.1	66.23	99.86	14.72	1.03	197.84	99.92	99.89	99.78	99.39	111985	19208	2.29
HUMtgnE	DNA_Human_WES	2016b	wh	songli3	li.song@bgi.com	NA41	b37	Agilent	BGISEQ	100X	99.22	96.89	95.12	89.47	49.63	60456963	250472761	24928.7	14500.5	58.17	99.93	14.28	0.28	239.85	99.92	99.89	99.79	99.5	119193	21526	2.27
HUMtgnE	DNA_Human_WES	2016b	wh	songli3	li.song@bgi.com	NA42FA	b37	Agilent	BGISEQ	100X	98.49	95.81	92.9	87.59	49.48	60456963	156078246	15534.5	8703.7	56.03	99.93	12.67	0.41	143.97	99.91	99.85	99.61	98.74	113593	19510	2.29
HUMtgnE	DNA_Human_WES	2016b	wh	songli3	li.song@bgi.com	NA46	b37	Agilent	BGISEQ	100X	95.51	91.76	84.59	80.44	51.37	60456963	135255638	13378.2	8632.34	64.53	99.87	18.92	0.86	142.78	99.69	99.59	99.28	98.17	105967	17516	2.3
HUMtgnE	DNA_Human_WES	2016b	wh	songli3	li.song@bgi.com	NA46FA	b37	Agilent	BGISEQ	100X	98.43	95.58	92.78	86.92	47.9	60456963	206836595	20574.2	9532.75	46.33	99.91	9.71	0.43	157.68	99.67	99.62	99.44	98.81	123381	22050	2.28
HUMtgnE	DNA_Human_WES	2016b	wh	songli3	li.song@bgi.com	NA47FA	b37	Agilent	BGISEQ	100X	98.5	95.7	93.08	87.33	49.23	60456963	102174885	10162.4	5507.19	54.19	99.9	5.38	0.4	91.09	99.65	99.5	98.84	96.19	107220	16917	2.3
HUMtgnE	DNA_Human_WES	2016b	wh	songli3	li.song@bgi.com	NA48	b37	Agilent	BGISEQ	100X	98.45	91.53	92.96	80.18	49.06	60456963	181993772	17974	9107.73	50.67	99.82	12.08	0.83	150.65	99.9	99.83	99.55	98.57	113773	18811	2.28
HUMtgnE	DNA_Human_WES	2016b	wh	songli3	li.song@bgi.com	NA48FA	b37	Agilent	BGISEQ	100X	98.45	95.18	92.85	86.21	47.97	60456963	73384420	7288.49	3261.02	44.74	99.9	3.57	0.43	53.94	99.62	99.27	97.31	88.56	105940	15763	2.31
HUMtgnE	DNA_Human_WES	2016b	wh	songli3	li.song@bgi.com	NA49	b37	Agilent	BGISEQ	100X	98.38	91.9	92.78	80.84	50.12	60456963	209415052	20699.4	11872.5	57.36	99.85	12.74	0.87	196.38	99.92	99.88	99.76	99.31	115664	19328	2.27
HUMtgnE	DNA_Human_WES	2016b	wh	songli3	li.song@bgi.com	NA49FA	b37	Agilent	BGISEQ	100X	98.36	94.48	92.59	84.88	50.74	60456963	82658818	8230.17	5295.03	64.34	99.91	6.66	0.42	87.58	99.66	99.53	98.94	96.43	108984	17653	2.29
HUMtgnE	DNA_Human_WES	2016b	wh	songli3	li.song@bgi.com	NA57	b37	Agilent	BGISEQ	100X	96.51	91.29	87.67	79.49	50.14	60456963	157442500	15545.6	8059.44	51.84	99.86	8.42	0.97	133.31	99.69	99.62	99.36	98.23	112825	17888	2.28
HUMtgnE	DNA_Human_WES	2016b	wh	songli3	li.song@bgi.com	NA59	b37	Agilent	BGISEQ	100X	98.57	91.45	93.16	79.88	49.95	60456963	245406478	24246.1	13625.1	56.2	99.85	16.59	0.82	225.37	99.92	99.88	99.76	99.39	116928	20484	2.29
HUMtgnE	DNA_Human_WES	2016b	wh	songli3	li.song@bgi.com	NA62	b37	Agilent	BGISEQ	100X	96.37	92.19	86.88	81.28	49.73	60456963	233091303	23031.2	12045.6	52.3	99.85	11.96	0.89	199.24	99.91	99.87	99.74	99.26	117496	19431	2.27
HUMtgnE	DNA_Human_WES	2016b	wh	songli3	li.song@bgi.com	NA64	b37	Agilent	BGISEQ	100X	98.15	91.51	91.54	80.05	48.33	60456963	183054600	18086.9	8470.61	46.83	99.83	9.9	0.85	140.11	99.68	99.59	99.3	98.28	115386	18888	2.27
HUMtgnE	DNA_Human_WES	2016b	wh	songli3	li.song@bgi.com	NA68	b37	Agilent	BGISEQ	100X	98.49	89.86	92.88	77.66	52	60456963	211679063	20829.8	14081.5	67.6	99.82	18.77	1.02	232.92	99.92	99.89	99.81	99.52	109350	19064	2.3
HUMtgnE	DNA_Human_WES	2016b	wh	songli3	li.song@bgi.com	NA72	b37	Agilent	BGISEQ	100X	97.61	92.04	90.38	80.98	49.89	60456963	196316616	19391.6	9844.09	50.76	99.86	8.88	0.89	162.83	99.68	99.63	99.47	98.82	114561	18500	2.28
HUMtgnE	DNA_Human_WES	2016b	wh	songli3	li.song@bgi.com	NA73	b37	Agilent	BGISEQ	100X	98.49	90.08	92.85	77.96	48.91	60456963	216517273	21224.4	9641.69	45.43	99.82	10.45	1.11	159.48	99.69	99.64	99.51	98.94	117814	19733	2.27
HUMtgnE	DNA_Human_WES	2016b	wh	songli3	li.song@bgi.com	NA7A	b37	Agilent	BGISEQ	100X	98.48	95.86	92.95	87.6	48.34	60456963	185203090	18426.3	9334.94	50.66	99.92	10.07	0.41	154.41	99.7	99.62	99.43	98.76	118010	20677	2.28
HUMtgnE	DNA_Human_WES	2016b	wh	songli3	li.song@bgi.com	NA80	b37	Agilent	BGISEQ	100X	98.47	89.96	92.71	77.76	49.44	60456963	190987992	18762.5	9192.31	48.99	99.81	13.15	1.09	152.05	99.91	99.87	99.7	98.97	115380	19041	2.29
HUMtgnE	DNA_Human_WES	2016b	wh	songli3	li.song@bgi.com	NA83	b37	Agilent	BGISEQ	100X	98.41	89.2	92.55	76.42	51.3	60456963	218660637	21403.9	11578.4	54.1	99.8	14.18	1.12	191.52	99.92	99.89	99.79	99.38	116754	19455	2.28
HUMtgnE	DNA_Human_WES	2016b	wh	songli3	li.song@bgi.com	NA9	b37	Agilent	BGISEQ	100X	98.62	90.41	93.38	78.73	52.53	60456963	216869258	21346.8	15064.2	70.57	99.87	21.6	0.96	249.17	99.7	99.65	99.57	99.3	108215	18769	2.3

## Sheet: Table S3
Table S3. The statistics of the WES data
	Mean	covatiant
Total_effective_bases (MB)	19949.6	4325.26
Capture_specificity (%)	59.183	9.678
Mapping_rate (%)	99.889	0.044
Mismatch_rate_in_target_region (%)	0.505	0.227
Average_sequencing_depth_on_target (x)	193.88	48.71
Fraction_of_target_covered_at_least_1x	99.781	0.113
Fraction_of_target_covered_at_least_4x	99.73	0.128
Fraction_of_target_covered_at_least_10x	99.57	0.265
Fraction_of_target_covered_at_least_20x	98.963	1.074
SNPs_number	114441	6755.78
InDels_number	20285.7	1867.4
Ti_Tv_rate	2.28	0.017

## Sheet: Table S4
Table S4. Mutantion types and numbers.
Types	Number
ncRNA_exonic;splicing	6
UTR3	19600
intergenic	15858
ncRNA_exonic	9963
splicing	765
ncRNA_intronic	16549
upstream	7454
upstream;downstream	620
ncRNA_splicing	51
exonic;splicing	50
exonic	148967
downstream	2942
UTR5	14574
intronic	312105
UTR5;UTR3	49

## Sheet: Table S5
Tablse S5. The thresholds of the databases.

## Sheet: Table S6
Table S6. Known genes in SAH
Gene Name
SERPINA
COL1A2
COL3A1
HSPG2
VCAN
IL6
CDKN2B
SOX17
IL1B
APOE2
COL4A1
MMP2
MMP9
EDNRA
CDKN2A
CDKN2B
CDKN2BAS
CNNM2
KL
STARD13
RBBP8
SERPINA3
RAB31
ARHGAP8
CENTG2

## Sheet: Table S7
Table S7.Interacted genes with known genes in SAH.
Gene Name
FLT4
MYH1
FGFR4
NCAN
EXT2
ADCY8
SULF1
FBLN2
DGCR14
ENTPD2
ITGA2
PHLPP2
MAPK8
LAMB2
IL12RB1
COL14A1
LRIT1
TAX1BP1
MAP4K4
NOX4
COL20A1
LAMB1
NMUR1
HMOX2
NR1I2
RUNX2
TRPM6
NOTCH3
TJP1
HSP90AA1
RPS6KA1
PIKFYVE
CHD8
CD36
ID4
NCAM1
TNRC6A
TPP2
MALT1
TRPV5
FGFR2
POLE
FMN2
P4HA2
FZR1
USH2A
TLR2
